# Supplementary material for: How to incorporate patient and public perspectives into the design and conduct of research
Source: F1000Res. 2018 Jun 18;7:752. [Version 1] doi: 10.12688/f1000research.15162.1 (PMC6192439; doi:10.12688/f1000research.15162.1)
Supplement: Supplementary file 1 [file f1000research-7-16517-s0000.tgz]

Archive with 1 entries (1 files):
- f99aac73-19bb-4375-8ab5-d25f515ad35f.docx
