# Supplementary material for: How to incorporate patient and public perspectives into the design and conduct of research
Source: F1000Res. 2018 Jun 18;7:752. [Version 1] doi: 10.12688/f1000research.15162.1 (PMC6192439; doi:10.12688/f1000research.15162.1)
Supplement: Supplementary file 2 [file f1000research-7-16517-s0001.tgz]

Archive with 1 entries (1 files):
- 542fd4a7-3542-4f85-867d-dcf1f5711c86.docx
